# Supplementary material for: Hepatic Cellular Distribution of Silica Nanoparticles by Surface Energy Modification
Source: Int J Mol Sci. 2019 Aug 5;20(15):3812. doi: 10.3390/ijms20153812 (PMC6696118; doi:10.3390/ijms20153812)
Supplement: Supplementary file 1 [file ijms-20-03812-s001.zip]

Archive with 1 entries (1 files):
- ijms-538615-SI.gif
